# Supplementary material for: PnMYB4 negatively modulates saponin biosynthesis in Panax notoginseng through interplay with PnMYB1
Source: Hortic Res. 2023 Jul 5;10(8):uhad134. doi: 10.1093/hr/uhad134 (PMC10410195; doi:10.1093/hr/uhad134)
Supplement: Web_Material_uhad134 [file web_material_uhad134.zip]

Archive with 7 entries (7 files):
- Fig S1.pptx
- Fig S2.pptx
- Fig S3.pptx
- Fig S4-S7.pptx
- Table S1.docx
- Table S2.docx
- Table S3.docx
